# Supplementary material for: Relationships between Plasma Concentrations of Testosterone and Dihydrotestosterone and Geriatric Depression Scale Scores in Men and Women Aged 60–65 Years—A Multivariate Approach with the Use of Quade’s Test
Source: Int J Environ Res Public Health. 2022 Sep 30;19(19):12507. doi: 10.3390/ijerph191912507 (PMC9566053; doi:10.3390/ijerph191912507)
Supplement: Supplementary file 1 [file ijerph-19-12507-s001.zip]

Archive with 1 entries (1 files):
- ijerph-1937005-supplementary.pdf
